# Supplementary material for: Differential Regulation of Hyaluronan Synthesis by Three Isoforms of Hyaluronan Synthases in Mammalian Cells
Source: Biomolecules. 2024 Dec 9;14(12):1567. doi: 10.3390/biom14121567 (PMC11673962; doi:10.3390/biom14121567)
Supplement: Supplementary file 1 [file biomolecules-14-01567-s001.zip]

Archive with 1 entries (1 files):
- biomolecules-3309181-supplementary.pdf
